# Supplementary material for: Fucoidan-Based Gold Nanoparticles: Antioxidant and Anticancer Potential from Turbinaria decurrens and Sargassum cinereum
Source: Pharmaceutics. 2025 Jun 25;17(7):826. doi: 10.3390/pharmaceutics17070826 (PMC12299627; doi:10.3390/pharmaceutics17070826)
Supplement: Supplementary file 1 [file pharmaceutics-17-00826-s001.zip]

Archive with 1 entries (1 files):
- pharmaceutics-3697780-supplementary.pdf
